# Supplementary material for: PD-L1 Expression Is Significantly Associated with Tumor Mutation Burden and Microsatellite Instability Score
Source: Cancers (Basel). 2021 Sep 16;13(18):4659. doi: 10.3390/cancers13184659 (PMC8466224; doi:10.3390/cancers13184659)
Supplement: Supplementary file 1 [file cancers-13-04659-s001.zip]

Archive with 1 entries (1 files):
- cancers-1339232-supplementary.pdf
